# Supplementary material for: Improving Resident Self-Efficacy in Tracheostomy Management Using a Novel Curriculum
Source: MedEdPORTAL. 2020 Nov 3;16:11010. doi: 10.15766/mep_2374-8265.11010 (PMC7666842; doi:10.15766/mep_2374-8265.11010)
Supplement: Supplementary file 1 — Self-Efficacy Survey.docxVideo Module.mp4Knowledge Assessment.docxSimulation Instruction.docxSimulation Assessment.docxCurriculum Feedback Survey.docx [file mep_2374-8265.11010-s001.zip]

Archive with 7 entries (7 files):
- _Educational_Summary_Report_11010.pdf
- A. Self-Efficacy Survey.docx
- B. Video Module.mp4
- C. Knowledge Assessment.docx
- D. Simulation Instruction.docx
- E. Simulation Assessment.docx
- F. Curriculum Feedback Survey.docx
